# Supplementary material for: Mitochondrial Proteome Changes in Rett Syndrome
Source: Biology (Basel). 2023 Jul 3;12(7):956. doi: 10.3390/biology12070956 (PMC10376342; doi:10.3390/biology12070956)
Supplement: Supplementary file 1 [file biology-12-00956-s001.zip]

Archive with 3 entries (3 files):
- Figure S1. Original Western blot images_proofread.pdf
- Figure S2. Silver stained 2-D gels_proofread.pdf
- Table S1-MS Data_proofread.pdf
